# Supplementary material for: Observational and Genetic Associations of Modifiable Risk Factors with Aortic Valve Stenosis: A Prospective Cohort Study of 0.5 Million Participants
Source: Nutrients. 2022 May 28;14(11):2273. doi: 10.3390/nu14112273 (PMC9182826; doi:10.3390/nu14112273)
Supplement: Supplementary file 1 [file nutrients-14-02273-s001.zip]

Archive with 8 entries (8 files):
- nutrients-1698219-Table S2.pdf
- supplement table1.pdf
- supplement table3.pdf
- supplement table4.pdf
- supplement table5.pdf
- supplement table6.pdf
- supplement table7.pdf
- supplement table8.pdf
